# Supplementary material for: Feedback, Crosstalk and Competition: Ingredients for Emergent Non-Linear Behaviour in the PI3K/mTOR Signalling Network
Source: Int J Mol Sci. 2021 Jun 28;22(13):6944. doi: 10.3390/ijms22136944 (PMC8267830; doi:10.3390/ijms22136944)
Supplement: Supplementary file 1 [file ijms-22-06944-s001.zip]

Archive with 1 entries (1 files):
- ijms-1240384-supplementary.pdf
